# Supplementary material for: Magnitude and nucleation time of the 2017 Pohang Earthquake point to its predictable artificial triggering
Source: Nat Commun. 2021 Nov 4;12:6397. doi: 10.1038/s41467-021-26679-w (PMC8568929; doi:10.1038/s41467-021-26679-w)
Supplement: Supplementary file 4 — Supplementary Data 1 [file 41467_2021_26679_MOESM4_ESM.xlsx]

## Sheet: Data-1
Event+ref	Location			Type a	M0_max (Nm)		Magnitude		ΔV (m**3 )		DT (duration to event , s)		Reference (number: see the reference list of the main text)
KTB	eastern Bavaria, Germany			scientific	1.43e11		+1.40		2.0e02		6.5e04		32: Zoback and Harjes (1997]).
BUK	Bowland shale, UK			frak	3.2e12		+2.30		4.17e3		2.9e04		33: De Pater and Baisch (2011).
GAR	Garvin County, OK			frak	3.5e13		+3.00		1.75e4		4.3e05		34: Holland (2013).
STZ	Soultz, France			egs	2.51e13		+2.90		3.98e4		1.2e06		12: Majer et al. (2007) and 35: Baisch et al. (2006).
DFW	Dallas-Fort Worth Airport, TX			wd	8.9e13		+3.30		2.82e5		2.1e07		5: Frohlich et al. (2011).
BAS	Basel, Switzerland			egs	1.41e14		+3.40		1.15e4		5.2e05		12: Majer et al. (2007) and 35: Baisch et al. (2006).
ASH	Ashtabula, OH, July, 1987			wd	2.82e14		+3.60		6.17e4		3.2e07		36: Seeber et al. (2004) and 37: Nicholson and Wesson (1990).
CBN	Cooper Basin, Australia			egs	3.98e14		+3.70		2.0e4		8.6e05		12: Majer et al. (2007) and 35: Baisch et al. (2006).
ASH	Ashtabula, OH, January 2001			wd	8.0e14		+3.90		3.4e5		4.6e08		36: Seeber et al. (2004) and 37: Nicholson and Wesson (1990).
YOH	Youngstown, OH			wd	8.3e14		+4.00		8.34e4		3.2e07		39: Kim [2013], see also Ohio Department of Natural Resources [2012]
PBN	Paradox Valley, CO			wd	3.16e15		+4.30		2.7e06		1.2e08		40: Ake et al. (2005).
RAT1	Raton Basin, CO, September 2001			wd	4.5e15		+4.40		4.26e5		4.1e08		41: Meremonte et al. (2002).
GAK	Guy, AR			wd	1.2e16		+4.70		6.29e5		2.0e07		42: Horton (2012).
POH	Painesville, OH			wd	2.0e16		+4.80		1.19e6		3.5e08		38: Nicholson et al. (1988).
RMA	Denver, CO			wd	2.1e16		+4.85		6.25e5		1.7e08		43: Herrmann et al. (1981) and 44: Hsieh and Bredehoeft (1981).
TTX	Timpson, TX			wd	2.21e16		+4.80		9.91e5		1.7e08		6: Frohlich et al. (2014).
RAT2	Raton Basin, CO, August 2011			wd	1.0e17		+5.30		7.84e6		4.9e08		7: Rubinstein et al. (2014).
POK	Prague, OK			wd	3.92e17		+5.70		6.7e6		5.7e08		45: Keranen et al. (2013), and 24: van der Elst et al.(2016)
PAW	Pawnee			wd	4.16e17		+5.80		8.84e6		5.8e08		46: Yeck et al., (2017) and 28: McGarr, Barbour (2017)
FOK	Fairview			wd	5.6e16		+5.10		3.55e6		5.7e08		47: Yeck et al., (2016)
COK	Cushing			wd	3.3e16		+5.00		6.82e6		6.0e08		48: McNamara et al., (2015) and 28: McGarr , Barbour (2017)
BRC	Brazeau			wd	1.0e15		+4.00		1.08e6		1.7e08		49: Schultz et al. (2014)
LUV	Love County			wd	1.41e14		+3.40		1.94e4		1.7e06		34: Holland (2013)
CAR	Cardston			hf	3.5e13		+3.00		4.30e3		6.3e04		50: Schultz et al. (2015)
PAR	Paralana			egs	6.3e12		+2.50		3.10e3		2.4e05		51: Albaric et al., (2013), and 52: Oye et al., (2012)
PAR	Paralana			egs	5.0e12		+2.40		3.50e2		2.0e05		51: Albaric et al., (2013), and 52: Oye et al., (2012)
PAR	Paralana			egs	5.0e12		+2.40		1.60e3		4.3e04		51: Albaric et al., (2013), and 52: Oye et al., (2012)
CVA	Cotton Valley			hf	2.0e07		-1.20		1.10e3		7.2e03		31: Dinske et al, (2013)
CVB	Cotton Valley			hf	1.6e08		-0.60		1.20e3		5.4e03		31: Dinske et al, (2013)
CVC	Cotton Valley			hf	3.6e06		-1.70		0.40e3		1.2e04		31: Dinske et al, (2013)
BSH	Barnett Shale			hf	1.3e06		-2.00		1.89e3		1.3e04		31: Dinske et al, (2013)
SZ93	Soultz			egs	3.98e11		+1.0		2.57e4		1.4e05		31: Dinske et al, (2013)
SZ95	Soultz			egs	1.78e09		+0.10		2.88e4		9.5e04		31: Dinske et al, (2013)
SZ96	Soultz			egs	3.55e09		+0.30		1.35e4		1.7e04		31: Dinske et al, (2013)
SZ00	Soultz			egs	1.0e13		+2.40		2.24e4		1.3e05		31: Dinske et al, (2013)
FTH	Fenton Hill			egs	1.1e11		+1.30		2.16e4		2.2e05		53: Fehler et al, (1998), and 54: House (1987), and 31: Dinske et al, (2013)
BLN	Berlin			egs	1.26e12		+2.00		7.00e4		5.2e06		55: Bommer 2006
HRA	Horn River			hf	1.78e09		+0.10		3.10e3		1.6e04		31: Dinske et al, (2013)
HRB	Horn River			hf	1.26e09		+0.00		2.20e3		1.2e04		31: Dinske et al, (2013)
HRC	Horn River			hf	4.47e09		-0.30		2.70e3		7.2e03		31: Dinske et al, (2013)
EGF2	Eagle Ford			hf	3.98e07		-1.00		3.00e2		3.0e03		56 Hajati et al, (2016)
EGF6	Eagle Ford			hf	7.94e07		-0.80		3.00e2		3.0e03		56: Hajati et al, (2016)
EGF11	Eagle Ford			hf	3.16e08		-0.40		1.92e2		2.4e03		56: Hajati et al, (2016)
******************************	******************************			******************************	******************************		******************************		******************************		******************************		************	**********	Field observations (injections in deep boreholes) above this line.
SR4	lab			lab	0.04		-7.00		4.3e-6		257.0		57: Goodfellow et al., (2015)
IR1	lab			lab	0.01		-7450		2.3e-6		552.0		67: Goodfellow et al., (2015)
IR2	lab			lab	0.01		-7430		4.4e-6		520.0		n1 Goodfellow et al., (2015)
IR3	lab			lab	0.06		-6840		4.4e-6		130.0		57: Goodfellow et al., (2015)
IR4	lab			lab	0.01		-7240		4.1e-6		60.0		57: Goodfellow et al., (2015)
LN2	LNURL, France			sbh	19952.6		-3.20		1.78e0		8400.0		58: Duboef et al., (2017)
LN3	LNURL, France			sbh	4518.6		-3630		0.38e0		3600.0		58: Duboef et al., (2017)
LN8	LNURL, France			sbh	7079.5		-3.50		1.03e0		14400.0		58: Duboef et al., (2017)
LN9	LNURL, France			sbh	24547.1		-3.40		0.66e0		12600.0		58: Duboef et al., (2017)
LN10	LNURL, France			sbh	1778.3		-3.90		0.12e0		5400.0		58: Duboef et al., (2017)
LN11	LNURL, France			sbh	24547.1		-3140		2.01e0		17400.0		58: Duboef et al., (2017)
PSK	Pohang, South Korea			egs	2.34e17		+5.5		5.84e3		6.35e07		18: Lee et al., (2019)
a frak = hydraulic fracturing; egs = enhanced geothermal system; wd = wastewater disposal.
Modified and completed after 22: McGarr, (2014).
