# Supplementary material for: Magnitude and nucleation time of the 2017 Pohang Earthquake point to its predictable artificial triggering
Source: Nat Commun. 2021 Nov 4;12:6397. doi: 10.1038/s41467-021-26679-w (PMC8568929; doi:10.1038/s41467-021-26679-w)
Supplement: Supplementary file 5 — Supplementary Data 2 [file 41467_2021_26679_MOESM5_ESM.xlsx]

## Sheet: Data-2
Year	M	D	D/Y	h	min		Mw	Vinj	Vbl_off	N_M>=0.9	SI_indp_obs	MmaxObs		SI_max_obs
2015	11	18	322	23	32		0.680	0000.00	0000.00	0	-2.1	0.680		-2.1
2015	11	22	326	7	59		0.673	0000.00	0000.00	0	-2.1	0.680		-2.1
2015	11	30	334	3	52		0.972	0000.00	0000.00	1	-2.1	0.972		-2.1
2016	2	6	37	5	11		1169	1290.17	0000.00	2	-2.0	1619		-2.1
2016	2	7	38	22	4		1619	1290.17	0000.00	3	-1.9	1619		-1.9
2016	2	7	38	22	4		1286	1290.17	0000.00	4	-1.9	1619		-1.9
2016	2	17	48	7	43		1090	1961.67	0000.00	5	-1.9	1619		-1.9
2016	3	12	72	7	25		1171	1969.53	195.39	6		1619		-1.9
2016	3	31	91	3	58		1586	1969.53	342.05	7		1619		-1.9
2016	8	22	235	11	48		1189	1969.53	716.69	8		1619		-1.9
2016	12	18	353	18	43		1471	3926.25	815.27	9	-1.66	1619		-1.66
2016	12	19	354	2	20		1407	4807.85	817.3	10	-1.66	1619		-1.66
2016	12	19	354	8	4		1104	4807.85	817.3	11	-1.66	1619		-1.66
2016	12	19	354	22	2		0.577	4807.85	817.3	11	-1.66	1619		-1.66
2016	12	20	355	7	56		1464	5111.27	819.33	12	-1.66	1619		-1.66
2016	12	21	356	0	40		1345	5621.61	821.36	13	-1.66	1619		-1.66
2016	12	22	357	0	53		1407	5650.60	823.39	14	-1.66	1619		-1.66
2016	12	22	357	20	31		2192	5650.60	823.39	15	-1.66	2192		-1.66
2016	12	24	359	8	45		1056	5650.60	1163.94	16	-1.66	2192		-1.66
2016	12	25	360	6	59		1039	5650.60	1238.28	17	-1.66	2192		-1.66
2016	12	28	363	15	12		1315	5876.16	1244.37	18	-1.66	2192		-1.66
2016	12	29	364	12	32		2355	5876.16	1331.22	19	-1.66	2192		-1.66
2016	12	29	364	16	50		0.920	5876.16	1331.22	20		2192		-1.66
2017	4	8	98	13	13		0.718	7597.64	2740.44	20	-1.65	2192		-1.65
2017	4	15	105	2	31		1558	8707.68	2936.55	21	-1.65	2192		-1.65
2017	4	15	105	2	31		3294	8707.68	2936.55	22	-1.0	3294		-1.0
2017	4	15	105	2	31		2092	8707.68	2936.55	23	-1.65	3294		-1.0
2017	4	15	105	8	16		2145	8707.68	2936.55	24		3294		-1.0
2017	4	15	105	17	2		0.869	8707.68	2936.55	24		3294		-1.0
2017	4	16	106	1	44		1552	8707.68	3052.73	25		3294		-1.0
2017	4	16	106	1	50		1270	8707.68	3052.73	26		3294		-1.0
2017	4	20	110	13	1		1210	8707.68	3224.69	27		3294		-1.0
2017	4	20	110	22	14		0.763	8707.68	3224.69	27		3294		-1.0
2017	4	21	111	18	51		0.744	8707.68	3224.69	27		3294		-1.0
2017	4	21	111	23	58		1262	8707.68	3224.69	28		3294		-1.0
2017	5	18	138	19	4		1433	8707.68	3327.16	29		3294		-1.0
2017	8	13	225	21	42		1205	10407.35	3686.94	30	-1.74	3294		-1.0
2017	9	11	254	7	19		2028	10407.35	4284.60	31	-1.74	3294		-1.0
2017	9	15	258	19	33		0.816	12620.32	6025.58	31	-1.74	3294		-1.0
2017	9	16	259	8	55		1675	12620.32	6078.73	32	-1.74	3294		-1.0
2017	9	22	265	14	27		1539	12798.32	6269.91	33		3294		-1.0
2017	9	22	265	14	27		1273	12798.32	6269.91	34		3294		-1.0
2017	9	22	265	18	9		1583	12798.32	6269.91	35		3294		-1.0
2017	11	7	311	10	40		0.97	12798.32	6828.97	36		3294		-1.0
2017	11	14	318	19	55		1665	12798.32	6828.97	37		3294		-1.0
2017	11	14	318	20	4		1778	12798.32	6828.97	38		3294		-1.0
2017	11	14	318	20	59		1567	12798.32	6828.97	39		3294		-1.0
2017	11	15	319	5	22		2197	12798.32	6828.97	40		3294		-1.0
2017	11	15	319	5	22		2717	12798.32	6828.97	41		3294		-1.0
2017	11	15	319	5	29		+5.5	12798.32	6828.97	42		+5.5		-1.0
The hydraulic data are based on the source data of Yeo et al., (2020) (ref. 11).
The seismicity catalog is based on the open-access Report of the Korean Government Commission (ref. 18 )
Column L: computed in the Supplemental Information File.
Columns M and O: obtained by inspecting columns H and L, respectively.
